# Supplementary material for: Towards a genome-scale kinetic model of cellular metabolism
Source: BMC Syst Biol. 2010 Jan 28;4:6. doi: 10.1186/1752-0509-4-6 (PMC2829494; doi:10.1186/1752-0509-4-6)
Supplement: Additional file 1 — Genome-scale model for yeast. Compressed ZIP file (220 KB) containing the model in SBML format. [file 1752-0509-4-6-S1.zip]

Archive with 1 entries (1 files):
- genome_scale_model_for_yeast.xml
