# Supplementary material for: Towards a genome-scale kinetic model of cellular metabolism
Source: BMC Syst Biol. 2010 Jan 28;4:6. doi: 10.1186/1752-0509-4-6 (PMC2829494; doi:10.1186/1752-0509-4-6)
Supplement: Additional file 3 — Control over glucose transport. Excel spreadsheet (XLS, 105 KB) containing flux control coefficients for all reactions for control over glucose transport. [file 1752-0509-4-6-S3.XLS]

## Sheet: Sheet1
Reaction name	Flux control coefficient (CJ)
glucose transport (uniport)	1.14943
glucosamine-6-phosphate deaminase	-0.786874
glutamine-fructose-6-phosphate transaminase	-0.654696
glutamine synthetase	-0.520021
inorganic diphosphatase	0.421458
L-asparaginase	0.323304
ATPase, cytosolic	0.250252
phosphofructokinase	0.234624
glycerol-3-phosphate dehydrogenase (NAD)	-0.233405
adenylate kinase (GTP)	0.230663
ribonucleoside-triphosphate reductase (UTP)	0.216675
UTP diphosphohydrolase	-0.216675
ribonucleoside-diphosphate reductase (UDP)	-0.215764
nucleoside-diphosphatase (UDP)	0.215742
dUTP diphosphatase	0.21467
uridylate kinase (dUMP)	0.213759
L-asparagine transport via proton symport	0.188625
Acetaldehyde condensation	-0.157508
pyruvate decarboxylase (acetoin-forming)	0.157508
enolase	-0.14425
asparagine synthase (glutamine-hydrolysing)	0.134679
phosphoglycerate dehydrogenase	0.13437
phosphoserine transaminase	0.13437
phosphoserine phosphatase (L-serine)	0.13437
glucose-6-phosphate isomerase	0.132877
adenine transport in via proton symport	0.132506
D-glucosamine 6-phosphate uniport	-0.132178
5'-nucleotidase (AMP)	-0.132065
L-serine deaminase	0.12556
H2O transport via diffusion	-0.119751
pyruvate transport in via proton symport	0.117671
alcohol dehydrogenase, reverse rxn (acetaldehyde -> ethanol)	0.117303
alcohol dehydrogenase, forward rxn (ethanol -> acetaldehyde)	-0.115956
nucleoside-triphosphatase (GTP)	-0.112137
quinolinate synthase	0.109809
aspartate oxidase	0.109809
Nicotinic acid transport	-0.109809
NAPRTase	-0.109809
nicotinate-nucleotide diphosphorylase (carboxylating)	0.109809
succinate dehydrogenase (ubiquinone-6), mitochondrial	0.0986774
formate dehydrogenase, cytosolic/mitochondrial	-0.0986774
adenosylmethionine decarboxylase	-0.0853321
5-methylthioribose-1-phosphate isomerase	-0.0853321
5'-methylthioadenosine phosphorylase	-0.0853321
2,3-diketo-5-methylthio-1-phosphopentane degradation reaction	-0.0853321
5-Methylthio-5-deoxy-D-ribulose 1-phosphate dehydratase	-0.0853321
2-keto-4-methylthiobutyrate transamination	-0.0853321
adenosylhomocysteinase	0.0843536
homocysteine S-methyltransferase	0.0843536
phosphoenolpyruvate carboxykinase	0.0791007
aspartate transaminase	0.0785912
guanylate kinase (GMP:ATP)	-0.0754446
GTP diphosphohydrolase	-0.0754055
ATP maintenance requirement	0.0642828
ATP synthase, Golgi Apparatus	0.0642828
o2 transport (diffusion)	-0.0608322
hexokinase (D-glucose:ATP)	0.0591069
Alanine glyoxylate aminotransferase	-0.0578138
glycine hydroxymethyltransferase	0.0566624
pyrimidine-nucleoside phosphorylase (uracil)	0.0559718
pyruvate kinase	0.0526761
spermidine synthase	-0.0492267
putrescine transport in via proton antiport	-0.0492267
anthranilate phosphoribosyltransferase	-0.0478132
kynureninase	-0.0478132
N-Formyl-L-kynurenine amidohydrolase	-0.0478132
L-Tryptophan:oxygen 2,3-oxidoreductase (decyclizing)	-0.0478132
tryptophan synthase (indoleglycerol phosphate)	-0.0478132
indole-3-glycerol-phosphate synthase	-0.0478132
phosphoribosylanthranilate isomerase	-0.0478132
uracil phosphoribosyltransferase	0.0477475
purine-nucleoside phosphorylase (Adenosine)	-0.0477116
glycerol kinase	0.0433922
uridine kinase (GTP:Uridine)	-0.0430807
urea carboxylase	-0.0401817
allantoate uniport	-0.0401817
Allantoate amidinohydrolase	-0.0401817
allophanate hydrolase	-0.0401817
Ureidoglycolate hydrolase	-0.0401817
phosphoglycerate mutase	0.0401367
spermine transport via proton antiport	0.0361054
spermine synthase	-0.0361054
glycerol-3-phosphatase	0.0344969
formate-tetrahydrofolate ligase	-0.0344226
glycerol transport via symport	0.0301105
Pyruvate exchange, diffusion	0.0296064
HCO3 equilibration reaction	-0.0280604
methylenetetrahydrofolate dehydrogenase (NADP)	0.0259898
glycine cleavage system, mitochondrial	-0.0221936
gamma-glutamylcysteine synthetase	0.021926
glutathione synthetase	0.021926
alpha-ketoglutarate/malate transporter	-0.0219219
methenyltetrahydrofolate cyclohydrolase	0.021524
fructose-1-phosphate kinase	-0.0203437
D-Fructose 1-phosphate D-glyceraldehyde-3-phosphate-lyase	0.0203437
alcohol dehydrogenase (glycerol, NADP)	0.0203437
trehalose transport in via proton symporter	-0.0190962
alpha,alpha-trehalase	-0.0190962
maltose transport in via proton symport	-0.0179437
alpha-glucosidase	-0.0179437
malate synthase	0.0176321
L-valine transport via proton symport	-0.0176321
2-Isopropylmalate transport, diffusion	-0.0176321
valine transaminase	-0.0176321
2-isopropylmalate synthase	-0.0176321
ethanol transport	-0.0167809
glutathione transport	-0.0167297
spermidine transport in via proton antiport	0.0131213
5-Formyltetrahydrofolate:10-Formyltetrahydrofolate isomerase	0.0128747
thymidylate synthase	0.0125281
pyruvate carboxylase	0.0121213
malate dehydrogenase	-0.0116118
triose-phosphate isomerase	0.0114997
nicotinamide-nucleotide adenylyltransferase	0.0111644
glycerol-3-phosphate dehydrogenase (FAD), mitochondrial	-0.0111317
L-alanine transaminase	0.0100006
acetyl-CoA hydrolase, mitochondrial	0.00980241
acetyl-CoA hydrolase	0.00980241
phosphopentomutase	0.00939815
glyceraldehyde-3-phosphate dehydrogenase	-0.00922176
Glycerol dehydrogenase (NADP-dependent)	-0.00917339
dihydroxyacetone kinase	-0.00917339
CMP nucleosidase	-0.0091577
5'-nucleotidase (CMP)	0.0091577
cytidine deaminase	0.0091577
tetrahydrofolate aminomethyltransferase, mitochondrial	0.00867022
Glucose-6-phosphate isomerase	0.0083815
Glucose-6-phosphate isomerase	0.0083815
Cytosine deaminase	-0.00822426
adenylate cyclase	0.00762433
peroxisomal acyl-CoA thioesterase	0.00762433
peroxisomal acyl-CoA thioesterase	0.00762433
peroxisomal acyl-CoA thioesterase	0.00762433
peroxisomal acyl-CoA thioesterase	0.00762433
peroxisomal acyl-CoA thioesterase	0.00762433
peroxisomal acyl-CoA thioesterase	0.00762433
peroxisomal acyl-CoA thioesterase	0.00762433
fatty-acid--CoA ligase (n-C24:0), peroxisomal	0.00762433
fatty-acid--CoA ligase (octanoate), peroxisomal	0.00762433
fatty-acid--CoA ligase (dodecanoate), peroxisomal	0.00762433
fatty-acid--CoA ligase (decanoate), peroxisomal	0.00762433
fatty-acid--CoA ligase (octadecanoate)	0.00762433
fatty-acid--CoA ligase (tetradecanoate)	0.00762433
fatty-acid--CoA ligase (hexadecanoate)	0.00762433
3',5'-cyclic-nucleotide phosphodiesterase	0.00762433
L-malate transport via proton symport	-0.00732194
sulfate uniport	0.00556074
glutathione peridoxase	0.00520155
hydrogen peroxide reductase (thioredoxin)	-0.00520155
thioredoxin reductase (NADPH)	-0.00429076
NAD diphosphatase, peroxisomal	0.00408424
uridine kinase (ATP:Uridine)	-0.0037334
5,10-methylenetetrahydrofolatereductase (NADPH)	-0.00296775
fructose-bisphosphate aldolase	0.00205662
nucleoside-diphosphate kinase (ATP:dUDP)	-0.00200518
methionine adenosyltransferase	-0.00163072
purine-nucleoside phosphorylase (Guanosine)	0.00111831
guanine transport via proton symport	-0.00109194
gnnuc	-0.000994748
mannose-6-phosphate isomerase	0.000993036
hexokinase (D-mannose:ATP)	0.000993036
D-mannose transport in via proton symport	0.000993036
cytosine transport in via proton symport	0.000933438
Threonine aldolase	0.000883805
threonine synthase	0.000882649
homoserine dehydrogenase (NADP)	0.000882649
aspartate-semialdehyde dehydrogenase	0.000882649
aspartate kinase	0.000882649
homoserine kinase	0.000882649
(R)-Lactate:ferricytochrome-c 2-oxidoreductase	0.00080406
D-lactate transport via proton symport	0.00080406
Adenosine monophosphate deaminase	0.000736365
acetaldehyde transport	-0.000730551
L-methionine transport via proton symport	-0.000691225
D-sorbitol reductase	-0.000552147
D-sorbitol dehydrogenase (D-fructose producing)	-0.000552147
phosphate transport via symport	-0.000513969
Ferrocytochrome-c:oxygen oxidoreductase	0.00040203
adenine deaminase	-0.000338709
adenine phosphoribosyltransferase	-0.000286626
phosphoglycerate kinase	0.000263149
glycerol transport via channel	-0.00025734
5'-nucleotidase (GMP)	0.00022304
thiazole phosphate synthesis (ribose 5-phosphate), yeast-specifc	0.000180029
thiazole phosphate synthesis (xylulose 5-phosphate), yeast-specific	-0.000180027
guanine phosphoribosyltransferase	0.000153271
glutathione oxidoreductase	-0.000151714
oxidized glutathione uniport	-0.000151411
transaldolase	0.000138306
transketolase	0.000125946
phosphogluconate dehydrogenase	0.000121774
transketolase	9.8781e-05
ribulose 5-phosphate 3-epimerase	6.73704e-05
guanine deaminase	-6.38216e-05
adenylosuccinate synthase	-5.42065e-05
hexokinase (D-fructose:ATP)	4.03959e-05
phosphoribosylpyrophosphate synthetase	-4.02469e-05
ketol-acid reductoisomerase (2-Aceto-2-hydroxybutanoate), mitochondrial	-3.89391e-05
2-aceto-2-hydroxybutanoate synthase, mitochondrial	-3.89391e-05
cystathionine g-lyase	-3.89391e-05
3mop trasport	3.89391e-05
methionine synthase	3.89391e-05
dihydroxy-acid dehydratase (2,3-dihydroxy-3-methylpentanoate), mitochondrial	-3.89391e-05
cystathionine beta-synthase	-3.89391e-05
3,4-Dihydroxy-2-butanone-4-phosphate synthase	3.01827e-05
riboflavin synthase	3.01827e-05
5'-nucleotidase (IMP)	2.90275e-05
deoxyadenosine transport in via proton symport	-2.6482e-05
ribose-5-phosphate isomerase	-2.42205e-05
glucan 1,4-alpha-glucosidase	-2.26477e-05
glycogen (starch) synthase	-2.26472e-05
1,4-alpha-glucan branching enzyme	-2.26471e-05
alpha,alpha-trehalose-phosphate synthase (UDP-forming)	2.26444e-05
hypoxanthine phosphoribosyltransferase (Hypoxanthine)	2.25524e-05
Deoxyadenosine deaminase	-2.02361e-05
insosine kinase	-1.96186e-05
purine-nucleoside phosphorylase (Inosine)	1.96186e-05
D-fructose transport in via proton symport	1.52724e-05
riboflavin synthase	1.50914e-05
riboflavin transport in via proton symport	-1.50914e-05
pyrimidine phosphatase	1.50914e-05
2,5-diamino-6-ribitylamino-4(3H)-pyrimidinone 5'-phosphate deaminase	1.50914e-05
2,5-diamino-6-ribosylamino-4(3H)-pyrimidinone 5'-phosphate reductase (nadph)	1.50914e-05
GTP cyclohydrolase II	1.50914e-05
phosphofructokinase (s7p)	-1.23598e-05
Sedoheptulose 1,7-bisphosphate D-glyceraldehyde-3-phosphate-lyase	-1.23597e-05
glucose 6-phosphate dehydrogenase	9.53487e-06
6-phosphogluconolactonase	9.53487e-06
hypoxanthine transport via proton symport	-8.79343e-06
IMP dehydrogenase	-7.24251e-06
purine-nucleoside phosphorylase (Deoxyadenosine)	-6.24586e-06
purine-nucleoside phosphorylase (Deoxyguanosine)	6.24586e-06
deoxyguanosine transport in via proton symport	6.24586e-06
GMP synthase	-4.07391e-06
dihydrofolate reductase	-3.74665e-06
biomass pseudo-reaction	0
acetyl-CoA synthetase	0
pyruvate decarboxylase	0
Dolichyl-phosphate-mannose--protein mannosyltransferase, endoplasmic reticular	0
mannose-1-phosphate guanylyltransferase	0
L-leucine transport via proton symport	0
L-lysine transport via proton symport	0
1,3-beta-glucan synthase	0
arginase	0
L-tryptophan transport via proton symport	0
L-proline transport via proton symport	0
Ornithine Decarboxylase	0
trehalose-phosphatase	0
anthranilate synthase	0
phosphomannomutase	0
Dolichyl-phosphate D-mannosyltransferase	0
L-histidine transport via proton symport	0
N-formyltyrosine oxidase	0
L-tyrosine N-formyltransferase	0
chorismate mutase	0
prephenate dehydratase	0
phenylalanine transaminase	0
5'-nucleotidase (dAMP)	0
isoleucine transaminase	0
5'-nucleotidase (dGMP)	0
5'-nucleotidase (dCMP)	0
deoxycytidine transport in via proton symport	0
S-adenosyl-methionine delta-24-sterol-c-methyltransferase	0
N,N-bisformyl-dityrosine transport (extracellular)	0
purine-nucleoside phosphorylase (Deoxyinosine)	0
fecosterol transport	0
argininosuccinate synthase	0
ornithine carbamoyltransferase	0
adenosine hydrolase	0
carbamoyl-phosphate synthase (glutamine-hydrolysing)	0
xanthine phosphoribosyltransferase	0
argininosuccinate lyase	0
adenylsuccinate lyase	0
ergosterol transport	0
Exo-1,3-beta-glucan glucohydrase	0
1,6-beta-glucan synthase	0
ADP-ribose 2,3-cyclic phosphodiesterase	0
2-deoxyglucose-6-phosphatase	0
2-Hydroxybutyrate:NAD+ oxidoreductase	0
2-hydroxybutyrate cotransport with proton	0
hexaprenyldihydroxybenzoate methyltransferase	0
2-Hexaprenyl-6-methoxyphenol monooxygenase, mitochondrial	0
2-hexaprenyl-6-methoxy-1,4-benzoquinone methyltransferase, mitochondrial	0
Quinone oxidoreductase	0
2-methylbutyl transport (extracellular)	0
2-Methylbutanal transport (extracellular)	0
2-methyl-1-butanol transport (extracellular)	0
2-methylpropanal transport (extracellular)	0
2-phenylethanol transport	0
3-(4-hydroxyphenyl-)lactate formation	0
4-Hydroxyphenylpyruvate:oxygen oxidoreductase	0
S-adenosyl-L-methionine:3-hexaprenyl-4,5-dihydroxylate O-methyltransferase, mitochondrial	0
3-Dehydrosphinganine reductase	0
3-hydroxyanthranilate 3,4-dioxygenase	0
3-Hexaprenyl-4-hydroxy-5-methoxybenzoate decarboxylase, mitochondrial	0
3-Isopropylmalate 3-methyltransferase	0
3-methylbutanal transport (extracellular)	0
3-Methyl-2-oxobutanoate decarboxylase	0
3-Methyl-2-oxopentanoate decarboxylase	0
3-Hexaprenyl-4,5-dihydroxybenzoate hydroxylase, mitochondrial	0
4-Aminobenzoate mitochondrial transport via diffusion	0
4-hydroxybenzoyl-CoA formation	0
4-hydroxybenzoate formation	0
L-4-hydroxyglutamate semialdehyde dehydrogenase, mitochondrial	0
4-Hydroxy-L-threonine synthase	0
4-Methyl-2-oxopentanoate decarboxylase	0
5-Aminolevulinate transport in via proton symport	0
8-Amino-7-oxononanoate transport via proton symport	0
4-acetamidobutyrate deacetylase	0
Aminoacetone:oxygen oxidoreductase(deaminating)(flavin-containing)	0
L-aminoadipate-semialdehyde dehydrogenase (NADPH)	0
L-aminoadipate-semialdehyde dehydrogenase (NADH)	0
2-aminoadipate transaminase	0
4-aminobutyrate transaminase	0
L-arabinitol transport via passive diffusion	0
Aminobutyraldehyde dehydrogenase, mitochondrial	0
4-aminobutyrate transport in via proton symport	0
acetyl-CoA C-acetyltransferase	0
acetyl-CoA C-acetyltransferase (octanoyl-CoA), peroxisomal	0
acetyl-CoA C-acyltransferase (decanoyl-CoA), peroxisomal	0
acetyl-CoA C-acetyltransferase (dodecanoyl), peroxisomal	0
acetyl-CoA acyltransferase (tetradecanoyl-CoA), peroxisomal	0
acetyl-CoA acyltransferase (hexadecanoyl-CoA), peroxisomal	0
acetyl-CoA acyltransferase (tetracosanoyl-CoA), peroxisomal	0
acetyl-CoA carboxylase, reaction	0
acetic ester transport (extracellular)	0
N-acetylglucosamine-6-phosphate synthase	0
phosphoacetylglucosamine mutase	0
acetylglutamate kinase, mitochondrial	0
N-acteylglutamate synthase, mitochondrial	0
Isoamyl acetate-hydrolyzing esterase	0
Isobutyl acetate-hydrolyzing esterase	0
Ethyl acetate-hydrolyzing esterase	0
acetolactate synthase, mitochondrial	0
acyl-CoA oxidase (decanoyl-CoA), peroxisomal	0
acyl-CoA oxidase (dodecanoyl-CoA), peroxisomal	0
acyl-CpA oxidase (tetradecanoyl-CoA), peroxisomal	0
acyl-CoA oxidase (hexadecanoyl-CoA), peroxisomal	0
acyl-CoA oxidase (octadecanoyl-CoA), peroxisomal	0
acyl-CoA oxidase (hexacanoyl-CoA), peroxisomal	0
Acetyl-CoA ACP transacylase	0
trans-aconitate 3-methyltransferase	0
aconitase	0
aconitase, mitochondrial	0
acteylornithine transaminase, mitochondrial	0
acid phosphatase, extracellular (secreted)	0
acyl carrier protein synthase, mitochondrial	0
acetate transport via proton symport	0
acetate transporter	0
Adenosine deaminase	0
4-aminobenzoate synthase	0
4-amino-4-deoxychorismate synthase	0
adenylate kinase	0
adenylate kinase (ITP)	0
adenosine kinase	0
adenosine transport in via proton symport	0
adenylyl-sulfate kinase	0
adenylosuccinate lyase	0
N-acetyl-g-glutamyl-phosphate reductase, mitochondrial	0
4-amino-5-hydroxymethyl-2-methylpyrimidine synthetase	0
O-acetylhomoserine (thiol)-lyase	0
O-acetylhomoserine (thiol)-lyase	0
phosphoribosylaminoimidazolecarboxamide formyltransferase	0
phosphoribosylaminoimidazole carboxylase	0
oxoglutarate dehydrogenase (lipoamide)	0
oxoglutarate dehydrogenase (dihydrolipoamide S-succinyltransferase)	0
2-oxoglutarate transport via symport	0
alkaline phosphatase (Dihydroneopterin)	0
5-aminolevulinate synthase	0
Alanyl-tRNA synthetase	0
L-alanine transport via proton symport	0
aldehyde dehydrogenase (2-methylbutanol, NAD)	0
aldehyde dehydrogenase (2-methylbutanol, NADP)	0
aldehyde dehydrogenase (isobutyl alcohol, NAD)	0
aldehyde dehydrogenase (isobutyl alcohol, NADP)	0
aldehyde dehydrogenase (isoamyl alcohol, NAD)	0
aldehyde dehydrogenase (isoamyl alcohol, NADP)	0
aldehyde dehydrogenase (2-phenylethanol, NAD)	0
aldehyde dehydrogenase (2-phenylethanol, NADP)	0
aldehyde dehydrogenase (tryptophol, NAD)	0
aldehyde dehydrogenase (phenylacetaldehyde, NAD)	0
aldehyde dehydrogenase (indole-3-acetaldehyde, NAD), mitochondrial	0
aldehyde dehydrogenase (indole-3-acetaldehyde, NADP)	0
aldehyde dehydrogenase (3-aminopropanal, NAD)	0
aldehyde dehydrogenase (acetylaldehyde, NAD), mitochondrial	0
aldehyde dehydrogenase (acetaldehyde, NADP)	0
allantoinase, reaction	0
allantoin uniport	0
adenosylmethionine-8-amino-7-oxononanoate transaminase	0
S-adenosyl-L-methionine transport in via proton symport	0
amidase	0
amidase	0
amidase	0
L-2-amino-3-oxobutanoate decarboxylation (spontaneous)	0
8-amino-7-oxononanoate synthase	0
Ap4A hydrolase	0
N-acetylputrescine: oxygen oxireductase (deaminating)	0
D-arabinose transport	0
L-arabinoase extracellular transport	0
D-arabinono-1,4-lactone oxidase	0
D-arabinose 1-dehydrogenase (NAD)	0
D-arabinose 1-dehydrogenase (NADP)	0
arabinose reductase	0
Arginyl-tRNA synthetase	0
L-arganine transport via proton symport	0
hnRNP arginine N-methyltransferase	0
L-asparaginase, extracellular	0
Asparaginyl-tRNA synthetase	0
aspartate carbamoyltransferase	0
Aspartyl-tRNA synthetase	0
L-aspartate transport via proton symport	0
L-allo-threonine dehydrogenase	0
ATP adenylyltransferase	0
ATP adenylyltransferase	0
ATP adenylyltransferase	0
ATP diphosphohydrolase	0
ATP phosphoribosyltransferase	0
biotin-[acetyl-CoA-carboxylase] ligase	0
3',5'-bisphosphate nucleotidase	0
(R,R)-butanediol dehydrogenase	0
(R,R)-butanediol transport	0
Biotin uptake	0
biotin synthase	0
C-14 sterol reductase	0
C-22 sterol desaturase (NADP)	0
C-22 sterol desaturase (NAD)	0
C-s24 sterol reductase, endoplamic reticular	0
C-3 sterol dehydrogenase (4-methylzymosterol)	0
C-3 sterol dehydrogenase (zymosterol)	0
C-3 sterol keto reductase (4-methylzymosterol)	0
C-3 sterol keto reductase (zymosterol)	0
C-4 sterol methyl oxidase (4,4-dimethylzymosterol)	0
C-4 sterol methyl oxidase (4-methylzymosterol)	0
C-5 sterol desaturase	0
C-8 sterol isomerase	0
catalase	0
Ferrocytochrome-c:hydrogen-peroxide oxidoreductase	0
alkaline ceramidase (ceramide-1), endoplasmic reticulum	0
alkaline ceramidase (ceramide-1), endoplasmic reticulum	0
alkaline ceramidase (ceramide-2), endoplasmic reticulum	0
alkaline ceramidase (ceramide-2), endoplasmic reticulum	0
Ceramide-1 hydroxylase (24C)	0
Ceramide-1 hydroxylase (26C)	0
Ceramide-1 synthase (24C)	0
Ceramide-1 synthase (26C)	0
Ceramide-2' synthase (24C)	0
Ceramide-2' synthase (26C)	0
Ceramide-2 synthase (24C)	0
Ceramide-2 synthase (26C)	0
Ceramide-3 synthase (24C)	0
Ceramide-3 synthase (26C)	0
choline phosphate cytididyltransferase	0
cholestenol delta-isomerase, lumped reaction	0
choline transport via proton symport	0
Choline kinase	0
chorismate synthase	0
Chorismate pyruvate lyase	0
chitin deacetylase	0
chitin synthase	0
citrate transport via symport	0
CO2 transporter via diffusion	0
p-coumaroyl-CoA formation	0
coproporphyrinogen oxidase (O2 required)	0
L-carnitine transport	0
carnitine O-aceyltransferase, mitochondrial	0
carnitine O-acetyltransferase, reverse direction, peroxisomal	0
citrate synthase	0
CTP synthase (NH3)	0
CTP synthase (glutamine)	0
Ubiquinol:ferricytochrome-c oxidoreductase	0
cysteine synthase	0
cystathionine b-lyase	0
Cysteinyl-tRNA synthetase	0
L-cysteine transport via proton symport	0
cytidine kinase (GTP)	0
cytidine transport in via proton symport	0
cytidylate kinase (CMP)	0
cytidylate kinase (dCMP)	0
deoxyadenylate kinase	0
7,8-Diaminononanoate transport via proton symport	0
dethiobiotin synthase	0
dCMP deaminase	0
dCTP deaminase	0
deoxycytidine deaminase	0
3-deoxy-D-arabino-heptulosonate 7-phosphate synthetase	0
Myristicoyl-CoA desaturase (n-C14:0CoA -> n-C14:1CoA)	0
Palmitoyl-CoA desaturase (n-C16:0CoA -> n-C16:1CoA)	0
stearoyl-CoA desaturase (n-C18:0CoA -> n-C18:1CoA)	0
Oleoyl-CoA desaturase (n-C18:1CoA -> n-C18:2CoA)	0
alpha-D-glucoside glucohydrase	0
deoxyguanylate kinase (dGMP:ATP)	0
dihydroxy-acid dehydratase (2,3-dihydroxy-3-methylbutanoate), mitochondrial	0
dihydrofolate synthase	0
dihydroneopterin aldolase	0
dihydoorotic acid (ubiquinone-6)	0
Fumarate dependent DHORD	0
dihydoorotic acid dehydrogenase	0
dihydroorotase	0
dihydropteroate synthase, mitochondrial	0
3-dehydroquinate synthase	0
3-dehydroquinate dehydratase	0
diamine transaminase	0
deoxyinosine transport in via proton symport	0
diphthine synthase	0
dimethylallyltranstransferase	0
Dihydroneopterin monophosphate dephosphorylase	0
Dihydroneopterin triphosphate pyrophosphatase	0
Dolichol kinase	0
dephospho-CoA kinase	0
Diphosphoglyceromutase	0
Mevalonate pyrophoshate decarboxylase	0
2-dehydropantoate 2-reductase	0
Deoxyribokinase	0
dTMP kinase	0
dTTP uniport	0
deoxyuridine kinase (ATP:Deoxyuridine)	0
deoxyuridine phosphorylase	0
deoxyuridine transport in via proton symport	0
deoxyhypusine synthase, cytosolic/mitochondrial	0
3-hydroxyacyl-CoA dehydratase (3-hydroxyhexacosyl-CoA), peroxisomal	0
3-hydroxyacyl-CoA dehydratase (3-hydroxydecanoyl-CoA), peroxisomal	0
3-hydroxyacyl-CoA dehydratase (3-hydroxydodecanoyl-CoA), peroxisomal	0
3-hydroxyacyl-CoA dehydratase (3-hydroxytetradecanoyl-CoA), peroxisomal	0
3-hydroxyacyl-CoA dehydratase (3-hydroxyhexadecanoyl-CoA), peroxisomal	0
3-hydroxyacyl-CoA dehydratase (3-hydroxyoctadecanoyl-CoA), peroxisomal	0
L-erythro-4-Hydroxyglutamate:2-oxoglutarate aminotransferase	0
Endopolygalacturonase (extracellular)	0
episterol transport	0
Epimelibiose galactohydrolase	0
UDP-glucose:ergosterol glucosyltransferase	0
Ethanolamine kinase	0
ethanolamine transport via diffusion (extracellular)	0
fatty-acyl-ACP hydrolase	0
fatty-acyl-ACP hydrolase	0
fatty-acyl-ACP hydrolase	0
fatty-acyl-ACP hydrolase	0
fatty-acyl-ACP hydrolase	0
fatty-acyl-ACP hydrolase	0
fatty-acyl-ACP hydrolase	0
fatty-acyl-ACP hydrolase	0
fatty-acid--CoA ligase (tetradecenoate)	0
fatty-acid--CoA ligase (hexadecenoate)	0
fatty-acid--CoA ligase (octadecenoate)	0
fatty-acid--CoA ligase (octadecynoate)	0
fatty-acid--CoA ligase (n-C26:0), peroxisomal	0
formaldehyde dehydrogenase	0
fatty acid oxidation	0
Fatty acid oxidation	0
Fatty acid oxidation	0
Fatty acid oxidation	0
Fatty acid oxidation	0
Fatty acid oxidation	0
Fatty acid oxidation	0
Fatty acid oxidation	0
Fatty acid oxidation	0
fatty acid oxidation (tetradecansoyl-CoA), peroxisomal	0
fatty acid oxidation (octanoyl-CoA), peroxisomal	0
fatty acid synthase (n-C10:0)	0
fatty-acyl-ACP synthase (n-C10:0ACP), mitochondrial	0
fatty acyl-CoA synthase (n-C10:0CoA)	0
fatty acid synthase (n-C12:0)	0
fatty-acyl-ACP synthase (n-C12:0ACP), mitochondrial	0
fatty-acyl-CoA synthase (n-C12:0CoA)	0
fatty acid synthase (n-C14:0)	0
fatty-acyl-ACP synthase (n-C14:0ACP), mitochondrial	0
fatty-acyl-CoA synthase (n-C14:0CoA)	0
fatty acid synthase (n-C14:1)	0
fatty-acyl-ACP synthase (n-C14:1ACP), mitochondrial	0
fatty acid synthase (n-C16:0)	0
fatty-acyl-ACP synthase (n-C16:0ACP), mitochondrial	0
fatty-acyl-CoA synthase (n-C16:0CoA)	0
fatty acid synthase (n-C16:1)	0
fatty-acyl-ACP synthase (n-C16:1ACP), mitochondrial	0
fatty acid synthase (n-C18:0)	0
fatty-acyl-ACP synthase (n-C18:0ACP), mitochondrial	0
fatty-acyl-CoA synthase (n-C18:0CoA)	0
fatty acid synthase (n-C18:1)	0
fatty-acyl-ACP synthase (n-C18:1ACP), mitochondrial	0
fatty-acyl-ACP synthase (n-C18:2ACP), mitochondrial	0
fatty acid synthase (n-C24:0), lumped reaction	0
fatty acid synthase (n-C26:0)	0
fatty acyl-ACP synthase (n-C8:0ACP), mitochondrial, lumped reaction	0
fatty acyl-CoA synthase (n-C8:0CoA), lumped reaction	0
fatty acid synthase (n-C8:0), lumped reaction	0
fructose-bisphosphatase	0
Fructose-2,6-bisphosphate 2-phosphatase	0
Ferrochelatase, mitochondrial	0
formate dehydrogenase	0
iron (II) transport	0
Methionyl-tRNA formyltransferase, mitochondrial	0
FMN adenylyltransferase	0
FMN reductase	0
FMN reductase	0
dihydropteroate synthase, mitochondrial	0
formate transport via diffusion	0
fumarate reductase fmn	0
Soluble fumarate reductase	0
farnesyltranstransferase	0
5-formethyltetrahydrofolate cyclo-ligase	0
fumarase	0
fumarylacetoacetase	0
fumarate transport via symport	0
Glycolipid 1,3-alpha-D-mannosyltransferase, Golgi apparatus	0
glycero-3-phosphocholine transport (extracellular to cytosol)	0
glycero-3-phospho-1-inositol transport (extracellular to cytosol)	0
L-glutamate 5-semialdehyde dehydratase	0
glutamate-5-semialdehyde dehydrogenase	0
glutamate-5-semialdehyde dehydrogenase	0
1-alpha-D-Galactosyl-myo-inositol galactohydrolase	0
galactokinase	0
galactose-1-phosphate uridylyltransferase	0
UTP-glucose-1-phosphate uridylyltransferase	0
D-galactose transport in via proton symport	0
phosphoribosylglycinamide formyltransferase	0
Glycoaldehydye transport	0
glycine-cleavage complex (lipoamide), mitochondrial	0
glycine-cleavage system (lipoamide), mitochondrial	0
glycine-cleavage complex (lipoamide), mitochondrial	0
glycine-cleavage complex (lipoylprotein), mitochondrial	0
glycine-cleavage complex (lipoylprotein), mitochondrial	0
glycine-cleavage complex (lipoylprotein), mitochondrial	0
Galactosylglycerol galactohydrolase	0
geranylgeranyltranstransferase	0
guanylate kinase (GMP:dATP)	0
glycogen phosphorylase	0
Glutaminyl-tRNA synthetase	0
L-glutamine transport via proton symport	0
glycylpeptide N-tetradecanoyltransferase	0
glutamate 5-kinase	0
Glutamate Decarboxylase	0
glutamate dehydrogenase (NAD)	0
glutamate dehydrogenase (NADP)	0
Glucokinase	0
glutaminase	0
glutamine phosphoribosyldiphosphate amidotransferase	0
glutamate synthase (NADH2)	0
Glutamyl-tRNA synthetase	0
L-glutamate transport via proton symport	0
glyoxylate transport	0
glycine C-acetyltransferase	0
hydroxyacylglutathione hydrolase	0
Glycyl-tRNA synthetase	0
glycine transport via proton symport	0
Glycerophosphodiester phosphodiesterase (Glycerophosphocholine)	0
geranyltranstransferase	0
guanosine kinase	0
guanosine transport in via proton symport	0
g-glutamyltransferase	0
GTP cyclohydrolase I	0
3-hydroxyacyl-CoA dehydrogenase (3-oxohexacosyl-CoA), peroxisomal	0
3-hydroxyacyl-CoA dehydrogenase (3-oxodecanoyl-CoA), peroxisomal	0
3-hydroxyacyl-CoA dehydrogenase (3-oxodecanoyl-CoA), peroxisomal	0
3-Hydroxyacyl-CoA dehydrogenase (3-oxotetradecanoyl-CoA), peroxisomal	0
3-hydroxyacyl-CoA dehydrogenase (3-oxohexadecanoyl-CoA), peroxisomal	0
3-hydroxyacyl-CoA dehydrogenase (3-oxooctadecanoyl-CoA), peroxisomal	0
homoacontinate hydratase, mitochondrial	0
Hydroxybenzoate octaprenyltransferase, mitochondrial	0
homocitrate synthase	0
Hexadecanoate (n-C16:0) transport in via uniport	0
hexadecenoate (n-C16:1) transport in via uniport	0
Heme O monooxygenase, mitochondrial	0
Heme O synthase, mitochondrial	0
hydroxyethylthiazole kinase	0
Homogentisate:oxygen 1,2-oxidoreductase (decyclizing)	0
homoisocitrate dehydrogenase	0
histidinol dehydrogenase	0
histidinol-phosphatase	0
Histidyl-tRNA synthetase	0
3-Hydroxy-L-kynurenine hydrolase	0
hydroxymethylbilane synthase	0
Hydroxymethylglutaryl CoA reductase	0
Hydroxymethylglutaryl CoA synthase	0
hydroxymethylpyrimidine kinase (ATP)	0
2-amino-4-hydroxy-6-hydroxymethyldihydropteridine diphosphokinase, mitochondrial	0
L-hydroxyproline reductase (NAD)	0
L-hydroxyproline reductase (NADP)	0
L-hydroxyproline dehydrogenase (NAD), mitochondrial	0
L-hydroxyproline dehydrogenase (NADP), mitochondrial	0
homoserine dehydrogenase (NADH)	0
homoserine O-trans-acetylase	0
histidinol-phosphate transaminase	0
hypothetical enyme	0
Isoamyl acetate transport (extracellular)	0
isoamyl alcohol transport (extracellular)	0
Isobutyl acetate transport (extracellular)	0
isobutyl alcohol transport (extracellular)	0
Isocitrate dehydrogenase (NAD+)	0
isocitrate dehydrogenase (NADP)	0
Isocitrate lyase	0
Indoleacetaldehyde transport (extracellular)	0
Imidazole-glycerol-3-phosphate synthase	0
imidazoleglycerol-phosphate dehydratase	0
Isoleucyl-tRNA synthetase	0
L-isoleucine transport via proton symport	0
IMP cyclohydrolase	0
Tryptophol transport (extracellular	0
Indole-3-pyruvate decarboxylase	0
inositol transport in via proton symport	0
inosine transport in via proton symport	0
isopentenyl-diphosphate D-isomerase	0
3-isopropylmalate dehydrogenase	0
3-isopropylmalate dehydratase	0
2-isopropylmalate hydratase	0
Itaconate--CoA ligase (ADP-forming), mitochondrial	0
acetohydroxy acid isomeroreductase, mitochondrial	0
kynurenine 3-monooxygenase	0
potassium transport via proton symport	0
(S)-Lactate:ferricytochrome-c 2-oxidoreductase	0
L-lactate transport via proton symport	0
L-Lactaldehyde:NADP+ 1-oxidoreductase	0
lanosterol transport	0
lactaldehyde dehydrogenase	0
leucine transaminase	0
Leucyl-tRNA synthetase	0
lactoylglutathione lyase	0
cytochrome P450 lanosterol 14-alpha-demethylase (NADP)	0
cytochrome P450 lanosterol 14-alpha-demethylase (NAD)	0
lanosterol synthase	0
L-serine dehydrogenase	0
Lysyl-tRNA synthetase	0
maleylacetoacetate isomerase	0
2-methylcitrate dehydratase, mitochondrial	0
methylisocitrate lyase	0
2-methylcitrate synthase	0
Malonyl-CoA-ACP transacylase	0
malic enzyme (NAD), mitochondrial	0
malic enzyme (NADP), mitochondrial	0
melibiose transport in via symport	0
Melibiitol galactohydrolase	0
metb1	0
Methionyl-tRNA synthetase	0
mevalonate kinase (atp)	0
mevalonate kinase (ctp)	0
mevalonate kinase (gtp)	0
mevalonate kinase (utp)	0
methylglyoxal synthase	0
5-methyltetrahydropteroyltriglutamate-homocysteine S-methyltransferase	0
inositol-1,3,4,5,6-pentakisphosphate 2-kinase, nuclear	0
inositol-1,3,4,5-triphosphate 6-kinase, nucleus	0
inositol-1,4,5,6- tetrakisphosphate 3-kinase, nucleus	0
inositol-1,4,5-triphosphate 6-kinase, nucleus	0
inositol-1,4,5-trisphosphate 3-kinase, nucleus	0
myo-inositol 1-phosphatase	0
myo-Inositol-1-phosphate synthase	0
S-methylmethionine permease	0
3-methyl-2-oxobutanoate hydroxymethyltransferase	0
methylenetetrahydrofolate dehydrogenase (NAD)	0
N4-Acetylaminobutanal:NAD+ oxidoreductase	0
NADH dehydrogenase, cytosolic/mitochondrial	0
NADH kinase	0
NAD kinase	0
NAD nucleosidase	0
NADP phosphatase	0
NADP transporter	0
NAD synthase (nh3)	0
sodium proton antiporter (H:NA is 1:1)	0
nucleoside-diphosphatase (ADP)	0
nucleoside-diphosphatase (GDP)	0
nucleoside-diphosphatase (dGDP)	0
nucleoside-diphosphate kinase (ATP:GDP)	0
nucleoside-diphosphate kinase (ATP:UDP)	0
nucleoside-diphosphate kinase (ATP:CDP)	0
nucleoside-diphosphate kinase (ATP:dTDP)	0
nucleoside-diphosphate kinase (ATP:dGDP)	0
nucleoside-diphosphate kinase (ATP:dCDP)	0
nucleoside-diphosphate kinase (ATP:dADP)	0
nucleoside-diphosphate kinase (ATP:IDP)	0
ammonia transport	0
ammonia transport (efflux, cytosol to extracellular)	0
nmntp	0
nicotinamidase	0
nicotinate-nucleotide adenylyltransferase	0
Nicotinamide N-methyltransferase	0
5'-nucleotidase (dUMP)	0
5'-nucleotidase (XMP)	0
5'-nucleotidase (UMP)	0
5'-nucleotidase (dTMP)	0
nucleoside-triphosphatase (dGTP)	0
nitrilase	0
nitrilase	0
nitrilase	0
Oxaloacetate transport	0
2-Oxobutanoate dehydrogenase	0
Octadecanoate (n-C18:0) transport in via uniport	0
Octadecenoate (n-C18:1) transport in via uniport	0
Octadecynoate (n-C18:2) transport in via uniport	0
Alcohol Acetyltransferase (ethanol)	0
Alcohol Acetyltransferase (isoamyl alcohol)	0
Alcohol Acetyltransferase (2-methylbutanol)	0
Alcohol Acetyltransferase (isobutyl alcohol)	0
Alcohol Acetyltransferase (Phenylethanol alcohol)	0
O-Phospho-4-hydroxy-L-threonine:2-oxoglutarate aminotransferase	0
2-Oxo-4-methyl-3-carboxypentanoate decarboxylation	0
orotidine-5'-phosphate decarboxylase	0
ornithine transaminase	0
ornithine transacetylase, mitochondrial	0
orntithine transport in via proton symport	0
orotate phosphoribosyltransferase	0
non-enzymatic reaction	0
1-pyrroline-5-carboxylate dehydrogenase, mitochondrial	0
pyrroline-5-carboxylate reductase	0
Phenylacetaldehyde transport (extracellular)	0
pantothenate synthase	0
phosphoadenylyl-sulfate reductase (thioredoxin)	0
PAP uniport	0
3',5'-cyclic-nucleotide phosphodiesterase	0
3',5'-cyclic-nucleotide phosphodiesterase	0
3',5'-cyclic-nucleotide phosphodiesterase	0
3',5'-cyclic-nucleotide phosphodiesterase	0
pyruvate dehydrogenase	0
pyridoxine 5'-phosphate oxidase	0
Peptide alpha-N-acetyltransferase	0
peptide transport in via proton symport	0
phosphoethanolamine cytidyltransferase	0
6-phosphofructo-2-kinase	0
Phosphofructokinase	0
phosphoglucosamine mutase	0
phosphoglucomutase	0
L-1-pyrroline-3-hydroxy-5-carboxylate dehydrogenase	0
L-1-Pyrroline-3-hydroxy-5-carboxylate spontaneous conversion to L-4-Hydroxyglutamate semialdehyde, mitochondrial	0
Phenethyl acetate transport (extracellular)	0
Phenylalanyl-tRNA synthetase	0
L-phenylalanine transport via proton symport	0
phosphomevalonate kinase	0
5-diphosphoinositol-1,2,3,4,6-pentakisphosphate diphosphohydrolase	0
5-diphosphoinositol-1,2,3,4,6-pentakisphosphate synthase	0
diphosphoinositol-1,3,4,6-tetrakisphosphate diphosphohydrolase	0
diphosphoinositol-1,3,4,6-tetrakisphosphate synthase	0
phosphomethylpyrimidine kinase	0
purine-nucleoside phosphorylase	0
pantothenate kinase	0
Pantothenate transport via proton symport	0
polyamine oxidase	0
poylamine oxidase	0
poylamine oxidase	0
porphobilinogen synthase	0
phosphopantothenoylcysteine decarboxylase	0
phosphopantothenate-cysteine ligase	0
prephenate dehydrogenase	0
prephenate dehydrogenase (NADP)	0
protoporphyrinogen oxidase, mitochondrial	0
trans-pentaprenyltranstransferase, mitochondrial	0
Phenylpyruvate decarboxylase	0
phosphoribosylglycinamide synthase	0
phosphoribosylaminoimidazole synthase	0
phosphoribosyl-AMP cyclohydrolase	0
phosphoribosylaminoimidazolesuccinocarboxamide synthase	0
phosphoribosyl-ATP pyrophosphatase	0
phosphoribosylformylglycinamidine synthase	0
1-(5-phosphoribosyl)-5-[(5-phosphoribosylamino)methylideneamino)imidazole-4-carboxamide isomerase	0
proline oxidase (NAD), mitochondrial	0
Prolyl-tRNA synthetase	0
3-phosphoshikimate 1-carboxyvinyltransferase	0
phytosphingosine phosphate lyase	0
Phytosphingosine synthesis	0
pantetheine-phosphate adenylyltransferase	0
putrescine excretion (cytosol to extracellular)	0
purine-nucleoside phosphorylase (Xanthosine)	0
pyridoxamine 5'-phosphate oxidase	0
pyridoxamine kinase	0
pyridoxal kinase	0
pyridoxine kinase	0
pyridoxine oxidase	0
pyridoxine symport	0
pyridoxal oxidase	0
D1-pyrroline-5-carboxylate dehydrogenase, mitochondrial	0
Quinolinate Synthase (Eukaryotic)	0
Raffinose galactohydrolase	0
riboflavin kinase	0
ribokinase	0
ribose transport in via proton symporter	0
ribonucleoside-diphosphate reductase (ADP)	0
ribonucleoside-diphosphate reductase (GDP)	0
ribonucleoside-diphosphate reductase (CDP)	0
ribosylnicotinamide kinase	0
ribonucleoside-triphosphate reductase (ATP)	0
ribonucleoside-triphosphate reductase (GTP)	0
ribonucleoside-triphosphate reductase (CTP)	0
saccharopine dehydrogenase (NADP, L-glutamate forming)	0
saccharopine dehydrogenase (NAD, L-lysine forming)	0
sulfate adenylyltransferase	0
sphingoid base-phosphate phosphatase (sphinganine 1-phosphatase), endoplasmic reticulum	0
sphingoid base-phosphate phosphatase (phytosphingosine 1-phosphate), endoplasmic reticulum	0
L-sorbitol dehydrogenase (L-sorbose-producing)	0
D-sorbitol transport via passive diffusion	0
L-sorbitol transport via passive diffusion	0
serine O-acetyltransferase	0
serine C-palmitoyltransferase	0
Seryl-tRNA synthetase	0
L-serine transport via proton symport	0
S-Formylglutathione hydralase	0
sirohydrochlorin dehydrogenase	0
sirohydrochlorin ferrochetalase	0
shikimate dehydrogenase	0
shikimate kinase	0
O-succinylhomoserine lyase (L-cysteine)	0
O-succinylhomoserine lyase (elimination)	0
sphingolipid long chain base kinase (sphinganine)	0
sphingolipid long chain base kinase (phytosphingosine)	0
sulfate adenylyltransferase (ADP)	0
sulfite transport (efflux, cytosol to extracellular)	0
sphinganine phosphate lyase	0
Spermidine acetyltransferase	0
spermidine excretion (cytosol to extracellular)	0
Squalene epoxidase, endoplasmic reticular (NADP)	0
Squalene epoxidase, endoplasmic reticular (NAD)	0
Squalene synthase	0
L-sorbose transport	0
succinate-semialdehyde dehydrogenase (NADP)	0
succinate transport via proton symport	0
succinate dehydrogenase	0
succinate dehydrogenase (ubiquinone-6), mitochondrial	0
Succinate--CoA ligase (ADP-forming)	0
sucrose hydrolyzing enxyme, extracellular	0
sucrose transport in via proton symport	0
sulfite reductase (NADPH2)	0
4-hydroxycinnamate formation	0
Taurine dioxygenase	0
taurine transport	0
Tetrahydrofolate:L-glutamate gamma-ligase (ADP-forming)	0
thiamin diphosphatase, extracellular	0
thymidine transport in via proton symport	0
thiamin phosphatase	0
thiamin phosphatase, extracellular	0
Thiamine transport in via proton symport	0
L-allo-Threonine Aldolase	0
L-threonine deaminase	0
Threonyl-tRNA synthetase	0
L-threonine transport via proton symport	0
thymine transport via proton antiport	0
thymidine kinase (ATP:thymidine)	0
thiamine diphosphokinase	0
thymidine phosphorylase	0
thiamine-diphosphate kinase	0
thiaminase	0
thiamine-phosphate kinase	0
thiamine-phosphate diphosphorylase	0
tryptophan transaminase	0
Tryptophanyl-tRNA synthetase	0
fatty acid transport	0
tyrosine transaminase	0
tyrosyl-tRNA synthetase	0
L-tyrosine transport via proton symport	0
UDP-N-acetylglucosamine diphosphorylase	0
UDPglucose 4-epimerase	0
UDPglucose--hexose-1-phosphate uridylyltransferase	0
UMP kinase	0
uroporphyrinogen methyltransferase	0
uroporphyrinogen-III synthase	0
uroporphyrinogen decarboxylase (uroporphyrinogen III)	0
uracil transport in via proton symport	0
urea transport via proton symport (2 H+)	0
uridine transport in via proton symport	0
Valyl-tRNA synthetase	0
xanthine transport	0
xanthosine transport in via proton symport	0
xylulokinase	0
xylose reductase	0
xylitol dehydrogenase (D-xyulose-forming)	0
Xylitol transport via passive diffusion	0
D-xylose transport	0
yUMP synthetase	0
zymosterol transport	0
YDR204W, YGL119W, YGR255C, YLR201C, YML110C, YOL096C, YOR125C	0
YBR115C, YGL154C	0
YCL009C, YMR108W	0
YKL182W, YPL231W	0
YDR148C, YFL018C, YIL125W	0
YER090W, YKL211C	0
YCR024C-A, YEL017C-A, YPL036W	0
YBR127C, YDL185W, YEL027W, YEL051W, YGR020C, YHR026W, YHR039C-A, YKL080W, YLR447C, YMR054W, YOR332W, YPL234C, YPR036W	0
Q0080, Q0085, Q0130, YBL099W, YBR039W, YDL004W, YDR298C, YDR377W, YJR121W, YKL016C, YLR295C, YML081C-A, YPL078C, YPL271W, YPR020...' <Preview truncated at 128 characters>	0
YBR127C, YDL185W, YEL027W, YEL051W, YGR020C, YHR026W, YHR039C-A, YKL080W, YLR447C, YOR270C, YOR332W, YPL234C, YPR036W	0
YHR042W, YMR015C	0
YKL150W, YMR015C, YNL111C	0
YJR109C, YOR303W	0
YJR048W, YKR066C	0
Q0045, Q0250, Q0275, YDL067C, YGL187C, YGL191W, YHR051W, YJR048W, YLR038C, YLR395C, YMR256C, YNL052W	0
Q0105, YBL045C, YDR529C, YEL024W, YFR033C, YGR183C, YHR001W-A, YJL166W, YJR048W, YOR065W, YPR191W	0
YEL071W, YJR048W	0
YDL178W, YJR048W	0
YEL038W, YMR009W	0
YKL188C, YPL147W	0
YGL205W, YIL160C, YKR009C, YNL202W, YOR180C	0
YGL205W, YIL160C, YKR009C, YOR180C	0
YGL205W, YIL160C, YKR009C	0
YGR037C, YKL182W, YNR016C, YPL231W	0
YBR026C, YER061C, YHR067W, YKL055C, YKL192C, YOR221C	0
YCR034W, YDL015C, YLR372W	0
YAL044C, YDR019C, YFL018C, YMR189W	0
YKR058W, YLR258W	0
YER174C, YPL091W	0
YPL059W, YPL091W	0
YDR376W, YER141W, YPL252C	0
YNL037C, YOR136W	0
YGR244C, YOR142W	0
YJR048W, YML054C	0
YHR007C, YHR042W	0
YHR007C, YKL150W, YNL111C	0
YDR402C, YHR042W	0
YLR043C, YPR167C	0
YBR221C, YER178W, YFL018C, YGR193C, YNL071W	0
YGR240C, YMR205C	0
YFL022C, YLR060W	0
YDR400W, YLR017W, YLR209C	0
YIL066C, YJL026W, YLR043C	0
YGR180C, YIL066C, YLR043C	0
YER070W, YJL026W, YLR043C	0
YER070W, YGR180C, YLR043C	0
YBR058C-A, YDR062W, YMR296C	0
YGR175C, YHR042W	0
YGR175C, YKL150W, YNL111C	0
YKL141W, YKL148C, YLL041C, YLR164W	0
YAL044C, YBR221C, YDR019C, YER178W, YMR189W	0
YDR453C, YLR043C	0
YBL064C, YCR083W	0
YIL010W, YLR043C	0
YLR043C, YLR109W	0
YCR083W, YPL091W	0
YBR126C, YML100W, YMR261C	0
YCR024C-A, YEL017C-A, YGL008C	0
Q0080, Q0085, Q0130, YBL099W, YBR039W, YDL004W, YDR298C, YDR322C-A, YDR377W, YJR121W, YKL016C, YLR295C, YML081C-A, YPL078C, YPL2...' <Preview truncated at 128 characters>	0
YIL043C, YMR015C, YNL111C	0
YEL039C, YKR066C	0
Q0045, Q0250, Q0275, YDL067C, YGL187C, YGL191W, YHR051W, YIL111W, YJR048W, YLR038C, YLR395C, YMR256C	0
Q0045, Q0250, Q0275, YDL067C, YEL039C, YGL187C, YGL191W, YHR051W, YLR038C, YLR395C, YMR256C, YNL052W	0
Q0045, Q0250, Q0275, YDL067C, YEL039C, YGL187C, YGL191W, YHR051W, YIL111W, YLR038C, YLR395C, YMR256C	0
Q0105, YBL045C, YDR529C, YEL024W, YEL039C, YFR033C, YGR183C, YHR001W-A, YJL166W, YOR065W, YPR191W	0
YEL039C, YEL071W	0
YDL174C, YJR048W	0
YDL174C, YEL039C	0
YDL178W, YEL039C	0
YAL023C, YDL095W	0
YGL205W, YIL160C, YKR009C, YLR284C, YNL202W	0
YGL205W, YIL160C, YKR009C, YLR284C, YNL202W, YOR180C	0
YGL205W, YIL160C, YKR009C, YLR284C	0
YJL137C, YLR258W	0
YFR015C, YKR058W	0
YFR015C, YJL137C	0
YDR513W, YPL091W	0
YDR098C, YPL091W	0
YCL035C, YPL091W	0
YEL039C, YML054C	0
YHR007C, YIL043C, YNL111C	0
YGR209C, YPR167C	0
YGR209C, YIL066C, YJL026W	0
YER070W, YGR209C, YJL026W	0
YGR180C, YGR209C, YIL066C	0
YER070W, YGR180C, YGR209C	0
YGR175C, YIL043C, YNL111C	0
YDR178W, YKL148C, YLL041C, YMR118C	0
YDR178W, YKL141W, YKL148C, YLL041C	0
YDR178W, YJL045W, YKL141W, YLL041C	0
YDR453C, YGR209C	0
YGR209C, YIL010W	0
YGR209C, YLR109W	0
YDR353W, YLR043C	0
YDR353W, YGR209C	0
YCR083W, YHR106W	0
